# Supplementary material for: Linking sporadic hospital clusters during a community surge of the severe acute respiratory coronavirus virus 2 (SARS-CoV-2) B.1.617.2 delta variant: The utility of whole-genome sequencing
Source: Infect Control Hosp Epidemiol. 2022 Apr 27;44(6):1014–8. doi: 10.1017/ice.2022.106 (PMC10262163; doi:10.1017/ice.2022.106)
Supplement: Supplementary file 1 [file S0899823X22001064sup.zip]

Archive with 2 entries (2 files):
- S0899823X22001064sup001.docx
- S0899823X22001064sup002.docx
